# Supplementary material for: Causal relationship between dietary intake and IgA nephropathy: a Mendelian randomization study
Source: Front Nutr. 2024 Sep 2;11:1400907. doi: 10.3389/fnut.2024.1400907 (PMC11403370; doi:10.3389/fnut.2024.1400907)
Supplement: Supplementary file 1 [file Table_1.xls]

## Sheet: TABLE S1
TABLE S1. Summary genetic instruments between Cheese intake and IgAN
id.exposure	outcome	SNP	Gene	chr	effect_allele.exposure	other_allele.exposure	beta.exposure	eaf.exposure	se.exposure	pval.exposure	beta.outcome	eaf.outcome	se.outcome	pval.outcome	R2	F
		rs1073242	None	13	A	G	0.015728	0.553825	0.00229156	6.70039e-12	-0.0217	0.583884	0.0119	0.06871	0.000122252	47.1069
		rs10896050	LOC124902693	11	T	G	-0.0184695	0.193171	0.00283438	7.19946e-11	0.0085	0.169827	0.0147	0.5622	0.000106332	42.4614
		rs113367286	None	7	T	C	0.0151797	0.278467	0.00249985	1.29999e-09	-0.0214	0.273127	0.013	0.099591	9.25947e-05	36.8722
		rs11620149	None	13	C	T	-0.0176745	0.143308	0.0032085	3.59998e-08	-0.0078	0.130909	0.0168	0.643701	7.67042e-05	30.3452
		rs12447542	RBFOX1	16	A	G	0.0197476	0.12558	0.00340698	6.80002e-09	-0.0178	0.129206	0.0178	0.3166	8.56444e-05	33.5961
		rs12475594	FANCL	2	G	A	0.0160073	0.178459	0.00292518	4.39997e-08	-0.0183	0.157099	0.0152	0.2284	7.51335e-05	29.9455
		rs12672200	None	7	A	G	-0.0137634	0.325794	0.00239456	8.99995e-09	0.0014	0.32405	0.0125	0.9091	8.3218e-05	33.037
		rs12786959	CHORDC1	11	T	A	-0.0160712	0.196267	0.00281988	1.2e-08	0.0042	0.163729	0.0147	0.7756	8.14865e-05	32.4814
		rs1291145	SAMHD1	20	C	T	-0.0202495	0.685848	0.00241026	4.40048e-17	0.0286	0.63676	0.0126	0.0230802	0.000176696	70.5831
		rs12951057	LRRC37A2	17	G	C	-0.0211557	0.165627	0.00304376	3.59998e-12	0.0155	0.188246	0.0157	0.3261	0.000123702	48.3097
		rs13257887	MSRA	8	C	T	0.0161808	0.358942	0.00256186	2.69998e-10	0.0798	0.3317	0.1267	0.528799	0.00012049	39.8923
		rs1434511	MIR4527HG	18	T	C	0.0129646	0.455286	0.00225868	9.49992e-09	0.0286	0.493686	0.0117	0.015	8.33683e-05	32.9465
		rs1514755	None	2	G	A	0.0163749	0.239596	0.00261651	3.89996e-10	-0.0043	0.250277	0.0136	0.749501	9.77038e-05	39.1663
		rs17115145	PRKD1	14	T	C	-0.0128806	0.401282	0.00228956	1.79999e-08	-0.0144	0.375577	0.0119	0.2248	7.97213e-05	31.6496
		rs1806771	ARID5B	10	G	T	-0.0221467	0.087876	0.004035	4.09996e-08	0.0001	0.0876547	0.0209	0.9968	7.86271e-05	30.1253
		rs1931805	KHDRBS2	6	C	T	0.0126363	0.500062	0.00223591	1.6e-08	-0.0126	0.520971	0.0125	0.3144	7.9838e-05	31.9397
		rs2339928	ATAD2B	2	A	G	0.0148578	0.704069	0.00244494	1.2e-09	-0.0052	0.780173	0.0127	0.680899	9.19909e-05	36.9294
		rs2352974	TRAIP	3	T	C	-0.0144972	0.48979	0.0022428	1e-10	-0.007	0.403912	0.0119	0.5567	0.000105041	41.7818
		rs2802530	LOC124900404	1	A	G	0.0186266	0.876502	0.00339704	4.20001e-08	-0.0102	0.895764	0.0176	0.5633	7.51121e-05	30.0653
		rs2854175	None	17	A	C	0.0169937	0.257474	0.00256857	3.69999e-11	-0.0076	0.194753	0.0134	0.569399	0.000110421	43.7717
		rs34198643	MAD1L1	7	T	C	-0.0167006	0.224165	0.00267855	4.49997e-10	-0.0078	0.159904	0.014	0.5751	9.70133e-05	38.8745
		rs35270670	WHAMM	15	G	A	0.0163794	0.217962	0.00270974	1.5e-09	0.012	0.21851	0.0141	0.3949	9.14607e-05	36.5377
		rs3911016	LOC105376121	9	G	T	0.0213573	0.120938	0.0034399	5.30005e-10	-0.0331	0.113694	0.0178	0.0637104	9.69851e-05	38.5479
		rs4296548	TRANK1	3	G	T	0.0130245	0.609594	0.00228781	1.2e-08	-0.0039	0.605338	0.0119	0.7426	8.07438e-05	32.4102
		rs4503172	TTLL11	9	T	C	0.0129596	0.608301	0.002293	1.6e-08	-0.0121	0.683848	0.0119	0.3113	8.00358e-05	31.943
		rs4681981	TASOR	3	A	C	-0.0124361	0.469086	0.00224121	2.90001e-08	-0.0001	0.615782	0.0118	0.9946	7.70327e-05	30.7895
		rs4692708	LOC105377529	4	C	A	0.0147298	0.252659	0.00258904	1.29999e-08	-0.0168	0.182267	0.0135	0.2124	8.19365e-05	32.368
		rs4860341	None	4	C	T	0.0243652	0.928742	0.00435152	2.19999e-08	0.0432	0.90619	0.0224	0.0533703	7.85776e-05	31.3515
		rs524468	SLC6A13	12	G	A	-0.0142421	0.260633	0.00255161	2.39999e-08	-0.0037	0.334925	0.0132	0.782699	7.81749e-05	31.1544
		rs531358	CCDC18	1	T	C	0.0131666	0.649768	0.00233731	1.79999e-08	-0.0094	0.649731	0.0122	0.4385	7.89026e-05	31.7333
		rs6126641	LOC105372666	20	A	G	0.013226	0.336196	0.00239492	3.29997e-08	-0.0208	0.338166	0.0124	0.0938102	7.80763e-05	30.4983
		rs62034322	None	16	A	G	-0.0139355	0.379848	0.00229986	1.40001e-09	0.0362	0.403879	0.012	0.002551	9.1492e-05	36.7149
		rs62236533	None	22	A	G	0.0247617	0.108791	0.00364674	1.10002e-11	-0.0311	0.0939428	0.0189	0.1001	0.000118895	46.1053
		rs62245792	TAFA1	3	A	T	-0.0179341	0.150049	0.00316317	1.40001e-08	0.021	0.171996	0.0164	0.1999	8.20382e-05	32.1451
		rs6685323	AQP10	1	T	C	-0.0131886	0.309293	0.00241592	4.79999e-08	0.0056	0.300904	0.0126	0.6574	7.43175e-05	29.8011
		rs67238148	OR10A6	11	T	G	0.0165432	0.217471	0.00271432	1.09999e-09	-0.027	0.215886	0.0141	0.05546	9.31474e-05	37.1464
		rs6774906	XXYLT1	3	C	A	0.0316294	0.040653	0.00567262	2.5e-08	-0.0197	0.0768187	0.0295	0.5046	7.80333e-05	31.0896
		rs6873324	GALNT10	5	C	A	-0.0124766	0.425802	0.00227073	3.89996e-08	-0.0077	0.537362	0.0118	0.5166	7.61188e-05	30.1899
		rs71386942	PKD1L3	16	A	C	0.0144554	0.268947	0.00252205	9.90011e-09	-0.0075	0.201017	0.0132	0.566601	8.21686e-05	32.8513
		rs72970243	None	2	A	G	0.0222011	0.12044	0.00340166	6.70039e-11	-0.0101	0.222449	0.0186	0.5865	0.000104428	42.5958
		rs7298331	None	12	C	A	-0.013175	0.604531	0.00230588	1.09999e-08	0.014	0.553799	0.012	0.242	8.2997e-05	32.6458
		rs73024305	SLC37A2	11	C	G	0.0325373	0.054789	0.00492718	4.00037e-11	-0.0176	0.0492678	0.0259	0.4971	0.000109652	43.608
		rs73096946	None	4	C	T	-0.0205914	0.157396	0.00306664	1.9002e-11	0.0046	0.17227	0.0161	0.776301	0.000112465	45.0865
		rs73335955	SORCS3	10	C	T	0.0277726	0.05334	0.00497824	2.39999e-08	-0.0574	0.0491879	0.0261	0.0277402	7.78951e-05	31.123
		rs7386207	None	8	T	C	-0.0124974	0.563517	0.00226925	3.59998e-08	0.0043	0.610596	0.0118	0.7145	7.68323e-05	30.3302
		rs77742462	LINC00636	3	G	A	-0.0474668	0.020525	0.00827804	9.80009e-09	0.0318	0.0206846	0.0428	0.4574	9.05913e-05	32.8795
		rs78876700	None	1	A	G	0.0180965	0.137431	0.00327852	3.40001e-08	0.029	0.124055	0.0171	0.088871	7.76422e-05	30.4673
		rs79184944	None	3	A	T	0.0196018	0.134346	0.00328458	2.39999e-09	-0.0073	0.165249	0.0171	0.6699	8.93698e-05	35.6149
		rs7936836	HSD17B12	11	A	C	0.0159029	0.417538	0.00227272	2.60016e-12	-0.0104	0.418876	0.0118	0.3813	0.000123012	48.9622
		rs919109	HOXB6	17	C	G	0.0199382	0.138752	0.00324329	7.90005e-10	0.003	0.166088	0.0169	0.8606	9.501e-05	37.792
		rs9504123	LOC105374894	6	C	A	0.0141706	0.274743	0.00250387	1.5e-08	0.0015	0.281058	0.0131	0.9092	8.00249e-05	32.0297
		rs9649582	CHCHD3	7	T	A	-0.0146166	0.317256	0.00241153	1.40001e-09	0.0035	0.31863	0.0126	0.7787	9.2553e-05	36.7373
		rs975303	LOC105374958	6	G	A	0.0212756	0.181313	0.00290699	2.49977e-13	-0.0135	0.165949	0.0151	0.3723	0.000134382	53.5644

## Sheet: TABLE S2
TABLE S2. Summary genetic instruments between Cereal intake and IgAN
id.exposure	outcome	SNP	Gene	chr	effect_allele.exposure	other_allele.exposure	beta.exposure	eaf.exposure	se.exposure	pval.exposure	beta.outcome	eaf.outcome	se.outcome	pval.outcome	R2	F
ukb-b-15926	ebi-a-GCST90018866	rs10057775	None	5	C	T	0.0200293	0.893563	0.00289378	4.49987e-12	0.0057	0.836666	0.0187	0.7626	7.63096e-05	47.9072	1
		rs10857964	ST7L	1	C	T	0.0140866	0.205117	0.0022053	1.7e-10	0.0209	0.300215	0.0143	0.1454	6.47064e-05	40.8016	2
		rs11038810	None	11	G	A	0.0111343	0.644091	0.00186325	2.30001e-09	-0.0135	0.707179	0.0125	0.281	5.68384e-05	35.7095	3
		rs11097340	GRID2	4	T	C	-0.0115334	0.399592	0.00181501	2.1e-10	-0.0024	0.391778	0.0119	0.8376	6.38275e-05	40.3791	4
		rs112780312	GATAD2B	1	A	G	-0.0121483	0.274969	0.0020189	1.79999e-09	0.0216	0.28454	0.0133	0.1041	5.88439e-05	36.2077	5
		rs11670024	CRTC1	19	G	A	0.0160114	0.115508	0.00279947	1.09999e-08	-0.0296	0.0977849	0.0183	0.1054	5.23835e-05	32.712	6
		rs12354267	ST3GAL3	1	C	T	0.0116473	0.309145	0.00193279	1.7e-09	-0.0165	0.278229	0.0126	0.1905	5.79468e-05	36.3146	7
		rs184643	None	2	A	G	-0.0121653	0.56672	0.00180474	1.59993e-11	-0.0032	0.686224	0.0118	0.783401	7.26796e-05	45.4377	8
		rs1853931	None	6	A	G	-0.0113368	0.531294	0.00181017	3.79997e-10	0.0152	0.489434	0.0118	0.1962	6.40098e-05	39.2231	9
		rs2450126	USP35	11	G	A	-0.0149019	0.156746	0.00245669	1.29999e-09	-0.0119	0.246008	0.016	0.4577	5.87041e-05	36.7945	10
		rs2504706	None	6	C	T	0.0181793	0.234682	0.00210238	5.30029e-18	-0.0175	0.275937	0.0137	0.2028	0.000118715	74.7708	11
		rs2817377	TFAP2B	6	A	G	0.00990084	0.537948	0.00178933	3.09999e-08	0.002	0.556844	0.0117	0.866	4.8731e-05	30.617	12
		rs2927238	None	8	G	T	0.0102465	0.613181	0.0018288	2.1e-08	-0.0087	0.621335	0.0119	0.4641	4.98055e-05	31.392	13
		rs3115230	None	4	A	C	-0.0114779	0.752001	0.00207131	2.99999e-08	0.0002	0.742783	0.0135	0.9872	4.91386e-05	30.7068	14
		rs4739095	None	8	A	G	-0.0128656	0.765732	0.00210523	9.90011e-10	-0.0125	0.774426	0.0137	0.3615	5.93854e-05	37.3475	15
		rs4797242	L3MBTL4	18	A	C	0.0114312	0.297207	0.00194889	4.49997e-09	0.0063	0.349357	0.0127	0.6165	5.45884e-05	34.404	16
		rs491711	None	11	C	A	0.0116885	0.311975	0.00193366	1.5e-09	-0.0172	0.230649	0.0127	0.1747	5.86505e-05	36.5391	17
		rs62442924	MAD1L1	7	T	C	0.0127309	0.194276	0.00225709	1.7e-08	-0.0337	0.177729	0.0148	0.0228502	5.07404e-05	31.8142	18
		rs6545770	None	2	T	A	-0.013728	0.748101	0.00206041	2.70023e-11	0.0173	0.782083	0.0135	0.2012	7.10283e-05	44.3923	19
		rs68136852	PIPOX	17	A	C	-0.0141222	0.152389	0.00247848	1.2e-08	-0.0174	0.243618	0.0162	0.2809	5.15211e-05	32.4664	20
		rs6918737	None	6	A	T	0.0137325	0.234488	0.00210976	7.59976e-11	-0.0109	0.351968	0.0137	0.4286	6.77021e-05	42.3675	21
		rs7040561	PBX3	9	A	T	-0.0162685	0.850635	0.00252002	1.09999e-10	-0.0069	0.873423	0.0164	0.671901	6.72538e-05	41.6761	22
		rs78854891	ERF	19	C	T	0.0221411	0.065728	0.00363312	1.09999e-09	-0.0139	0.0608318	0.0238	0.5603	6.02077e-05	37.1397	23
		rs79642906	PDE4D	5	A	G	-0.0181581	0.083314	0.00322812	1.89998e-08	-0.023	0.0562307	0.0212	0.2791	5.03627e-05	31.6404	24
		rs8097544	None	18	G	A	-0.0246368	0.145206	0.00254108	3.19963e-22	0.0179	0.113073	0.0165	0.2785	0.000150676	94.0009	25
		rs9374896	None	6	T	C	0.0175265	0.466274	0.00179165	1.29987e-22	-0.0231	0.419865	0.0117	0.0479601	0.00015289	95.6939	26
		rs9846396	ZBTB38	3	T	C	0.0119674	0.441556	0.00180031	2.99985e-11	0.0084	0.383033	0.0117	0.4724	7.06309e-05	44.1881	27

## Sheet: TABLE S3
TABLE S3. Summary genetic instruments between Sushi intake and IgAN
id.exposure	outcome	SNP	Gene	chr	effect_allele.exposure	other_allele.exposure	beta.exposure	eaf.exposure	se.exposure	pval.exposure	beta.outcome	eaf.outcome	se.outcome	pval.outcome	R2	F
ukb-b-5213	ebi-a-GCST90018866	rs113850961	LTBP4	19	T	C	0.0200729	0.010821	0.00363733	3.40001e-08	-0.0166	0.009809	0.0595	0.7805	8.62566e-06	30.4547
		rs137875216	None	5	T	G	0.0240955	0.007267	0.00440221	4.39997e-08	-0.0008	0.00583586	0.0736	0.9918	8.37702e-06	29.9592
		rs138904095	PMM2	16	G	T	0.023696	0.008091	0.00429208	3.40001e-08	-0.1021	0.00661941	0.0701	0.1452	9.01268e-06	30.48
		rs140497463	KIF6	6	T	C	0.0225113	0.010841	0.00363859	6.1e-10	-0.027	0.00927996	0.0596	0.6511	1.08684e-05	38.2767
		rs141181868	PTPRD	9	G	A	0.016107	0.017683	0.00273382	3.79997e-09	-0.0305	0.0221358	0.0441	0.488599	9.01295e-06	34.7128
		rs148141766	None	18	G	C	0.0161324	0.015407	0.00292673	3.50002e-08	-0.0105	0.0150769	0.0479	0.8257	7.89592e-06	30.3831
		rs188865749	None	3	A	G	0.0280885	0.005998	0.00502756	2.30001e-08	-0.058	0.0119219	0.0783	0.459	9.40764e-06	31.2135
		rs4585618	None	7	G	A	0.0228011	0.010708	0.00347299	5.19996e-11	-0.081	0.106301	0.0536	0.1308	1.10147e-05	43.1027

## Sheet: TABLE S4
TABLE S4. Summary genetic instruments between Alcohol intake frequency and IgAN
id.exposure	outcome	SNP	Gene	chr	effect_allele.exposure	other_allele.exposure	beta.exposure	eaf.exposure	se.exposure	pval.exposure	beta.outcome	eaf.outcome	se.outcome	pval.outcome	R2	F
ukb-b-5779	ebi-a-GCST90018866	rs10188314	VWC2L	2	T	C	-0.0197869	0.470852	0.00303605	7.19946e-11	-0.0036	0.567552	0.0117	0.759299	0.000195095	42.4754
		rs10792669	RAB30	11	G	A	0.0174322	0.505254	0.00304065	9.90011e-09	0.0107	0.450478	0.0117	0.3585	0.000151924	32.8679
		rs11039429	NUP160	11	T	C	-0.0235595	0.454624	0.00303737	8.69961e-15	-0.0101	0.387203	0.0128	0.432	0.000275239	60.164
		rs11223617	IGSF9B	11	A	G	0.0250908	0.206155	0.00375381	2.29985e-11	0.006	0.339817	0.0144	0.6765	0.000206058	44.677
		rs11700855	LOC105377136	21	G	A	-0.029795	0.093465	0.00523292	1.2e-08	-0.0185	0.15555	0.0199	0.3519	0.000150436	32.4189
		rs11750777	TENM2	5	A	G	-0.020493	0.209454	0.00372613	3.79997e-08	0.0079	0.150585	0.0143	0.579301	0.000139078	30.2479
		rs117799466	LPCAT4	15	C	G	-0.0196704	0.336989	0.00331968	3.09999e-09	0.003	0.328773	0.0128	0.8144	0.000172899	35.1103
		rs11787216	None	8	T	C	0.0244162	0.369127	0.00320078	2.39994e-14	-0.0049	0.300753	0.0123	0.6921	0.000277654	58.1895
		rs12153855	TNXB	6	C	T	0.0294435	0.10497	0.00493484	2.39999e-09	0.0044	0.0674467	0.0192	0.8204	0.000162896	35.5986
		rs1228589	CPNE4	3	A	G	0.0210699	0.246133	0.00352806	2.30001e-09	0.0092	0.218874	0.0136	0.4953	0.000164748	35.6659
		rs1229984	ADH1B	4	C	T	-0.261708	0.97277	0.00918496	1.39959e-178	-0.0015	0.784344	0.039	0.9694	0.00362846	811.857
		rs12312693	None	12	C	T	-0.0176811	0.451772	0.00305026	6.80002e-09	0.0078	0.403413	0.0117	0.5078	0.000154856	33.6004
		rs13102973	None	4	C	T	-0.0194072	0.61881	0.00311875	4.90004e-10	-0.0064	0.520525	0.012	0.5946	0.000177687	38.7226
		rs13135092	SLC39A8	4	G	A	0.0438341	0.083483	0.00549884	1.59993e-15	-0.0141	0.0646802	0.0212	0.5078	0.000294031	63.5451
		rs13178443	RBM27	5	T	C	-0.0186516	0.276349	0.00338983	3.79997e-08	-0.0129	0.273111	0.013	0.3197	0.000139139	30.2745
		rs13390019	ANKRD36	2	C	T	0.0296116	0.134041	0.00449182	4.30031e-11	0.0108	0.0989214	0.0174	0.5349	0.000203558	43.4589
		rs1515591	NAALADL2	3	G	T	0.0182303	0.383186	0.00311635	4.90004e-09	0.0112	0.532771	0.012	0.3482	0.000157102	34.2212
		rs1666658	None	11	C	T	0.0179674	0.392206	0.00309866	6.69993e-09	-0.012	0.313433	0.0119	0.3143	0.000153912	33.6219
		rs17662759	LOC107985969	2	C	T	0.0301348	0.089115	0.00546031	3.40001e-08	0.043	0.0943469	0.021	0.0403097	0.000147428	30.458
		rs17690703	MAPT-AS1	17	T	C	0.0250342	0.262687	0.00343021	2.90001e-13	0.0102	0.176097	0.0132	0.4402	0.000242766	53.263
		rs186347	None	14	T	G	0.0179489	0.463343	0.00305071	4e-09	0.0032	0.401444	0.0117	0.784899	0.000160216	34.6158
		rs1937522	None	13	G	A	0.0168979	0.528054	0.00303207	2.5e-08	0.0116	0.485072	0.0116	0.3181	0.00014232	31.059
		rs1991083	KLHL29	2	T	C	-0.0223925	0.679886	0.00325813	6.29941e-12	-0.0122	0.764375	0.0126	0.3326	0.000218261	47.2355
		rs2159935	None	4	A	G	-0.0185742	0.490369	0.00302582	8.30004e-10	-0.013	0.457223	0.0116	0.2629	0.000172436	37.682
		rs2160935	None	8	T	C	-0.018718	0.604293	0.00309117	1.40001e-09	-0.0018	0.700619	0.0119	0.8829	0.00016756	36.6668
		rs2535911	RBM25-AS1	14	T	C	-0.0188476	0.354749	0.00316849	2.69998e-09	-0.0256	0.307216	0.0121	0.03478	0.000162627	35.384
		rs2622167	DPP6	7	A	G	-0.0191155	0.428653	0.0030674	4.60002e-10	0.0142	0.315621	0.0118	0.2294	0.000178981	38.8356
		rs262240	TAFA1	3	T	C	-0.017207	0.468553	0.00303483	1.40001e-08	0.0014	0.525855	0.0117	0.9019	0.000147455	32.1471
		rs2717063	None	2	A	C	-0.0203704	0.585731	0.00308457	4.00037e-11	0.0109	0.60786	0.0118	0.3569	0.000201377	43.6124
		rs28622224	None	4	T	C	-0.0186203	0.280364	0.00336834	3.2e-08	-0.0136	0.281411	0.0129	0.2923	0.000139907	30.5592
		rs28768122	KMT5A	12	C	T	0.0207	0.759525	0.00355204	5.60003e-09	0.0042	0.757688	0.0136	0.760801	0.000156525	33.9614
		rs28787109	FAF1	1	A	G	0.0178107	0.40423	0.00308461	7.69999e-09	0.0371	0.29293	0.0119	0.00181798	0.000152791	33.3397
		rs2924321	TCF4	18	A	G	-0.0195131	0.539592	0.00305022	1.6e-10	-0.0001	0.47478	0.0117	0.9933	0.000189187	40.9251
		rs2977454	AGO2	8	G	C	-0.0259222	0.124072	0.00459853	1.7e-08	-0.0148	0.170815	0.0175	0.3965	0.000146055	31.7765
		rs34440851	LOC105375623	8	T	C	-0.0226831	0.157151	0.00415058	4.60002e-08	-0.0313	0.186697	0.0158	0.0478101	0.000136302	29.8667
		rs34473884	PPP2R2D	10	A	G	-0.0203615	0.24819	0.00350346	6.19998e-09	-0.0304	0.24288	0.0134	0.0234299	0.000154718	33.7773
		rs34631026	RBFOX1	16	T	C	-0.0169128	0.446061	0.00304832	2.90001e-08	-0.0065	0.312488	0.0117	0.5807	0.000141357	30.7829
		rs35105141	TLCD3B	16	T	C	0.026345	0.401541	0.00308788	1.39991e-17	0.0065	0.37417	0.0119	0.584501	0.000333573	72.7906
		rs4241258	TET3	2	T	C	0.0250636	0.13763	0.00440325	1.29999e-08	0.0103	0.125005	0.0169	0.5433	0.000149116	32.3996
		rs4242715	JAKMIP3	10	A	G	-0.0186543	0.680585	0.00324831	9.29994e-09	-0.0049	0.734354	0.0125	0.6955	0.000151295	32.9794
		rs4417025	DLGAP3	1	A	G	-0.0188379	0.361153	0.00316516	2.69998e-09	-0.0137	0.244058	0.0122	0.2606	0.000163751	35.422
		rs4503294	None	1	T	C	0.0181476	0.565333	0.00307049	3.40001e-09	-0.0121	0.630768	0.0118	0.304	0.000161856	34.932
		rs461599	None	5	C	A	-0.0191888	0.462259	0.00303977	2.69998e-10	-0.0058	0.486634	0.0117	0.618399	0.000183056	39.8487
		rs4726481	None	7	T	G	0.0217614	0.400576	0.00310188	2.29985e-12	0.0085	0.379502	0.0119	0.4781	0.000227417	49.218
		rs473098	None	2	T	C	-0.0217406	0.557689	0.00304345	9.09913e-13	-0.0261	0.69006	0.0117	0.0259203	0.000233181	51.0283
		rs489062	CRTAC1	10	A	G	0.0166498	0.437454	0.00305291	4.90004e-08	0.0134	0.40257	0.0117	0.2514	0.000136439	29.7434
		rs4916723	LINC00461	5	C	A	0.0239479	0.420617	0.00309951	1.10002e-14	-0.0113	0.402692	0.0119	0.3418	0.000279523	59.6965
		rs4940926	None	18	C	T	-0.0191003	0.735045	0.00344068	2.80001e-08	0.0139	0.768216	0.0133	0.2942	0.000142101	30.8171
		rs4968391	PTRH2	17	T	G	-0.0192695	0.674892	0.0032265	2.30001e-09	0.0023	0.658654	0.0125	0.8553	0.000162942	35.6679
		rs5022348	None	18	T	C	0.0202641	0.40703	0.00357005	1.40001e-08	0.0612	0.584414	0.0923	0.5075	0.000198218	32.2186
		rs550942	None	11	T	C	0.022401	0.823865	0.00398884	2e-08	0.0112	0.810272	0.0154	0.4666	0.000145635	31.5385
		rs56194430	LOC105379013	5	T	C	0.0225403	0.16931	0.00407148	3.09999e-08	0.0237	0.156683	0.0157	0.132	0.000142913	30.6489
		rs58905411	None	12	A	G	-0.0266343	0.410052	0.00307848	5.10035e-18	0.0171	0.474283	0.0118	0.1485	0.000343214	74.8531
		rs6030200	SAMHD1	20	A	G	-0.019529	0.31415	0.00327075	2.39999e-09	-0.0289	0.362597	0.0126	0.0222101	0.000164345	35.6505
		rs62305780	None	4	G	C	-0.0485216	0.102253	0.00506585	9.8992e-22	0.0169	0.095225	0.0194	0.3823	0.000432245	91.7414
		rs62339673	STOX2	4	A	C	0.0182943	0.626705	0.00315406	6.59994e-09	0.0108	0.633493	0.0121	0.3737	0.000156595	33.6428
		rs6727281	SPRED2	2	T	C	-0.024322	0.184023	0.00391964	5.49997e-10	-0.0076	0.154658	0.0151	0.6158	0.000177655	38.504
		rs6943160	None	7	C	T	0.020627	0.208646	0.00372774	3.09999e-08	-0.0047	0.149522	0.0144	0.7467	0.000140502	30.6183
		rs72769229	MYT1L	2	T	A	-0.0231352	0.154942	0.00419154	3.40001e-08	-0.016	0.13752	0.016	0.3173	0.000140163	30.4649
		rs72787062	HPR	16	A	G	-0.0281947	0.162767	0.00410324	6.4003e-12	0.0363	0.121005	0.0158	0.0217901	0.000216659	47.2151
		rs728538	None	16	G	T	0.0228752	0.168868	0.00406259	1.79999e-08	0.016	0.131023	0.0157	0.3087	0.000146885	31.7047
		rs7298932	SOX5	12	G	A	-0.0237214	0.147849	0.00431166	3.79997e-08	-0.0315	0.14163	0.0165	0.0569902	0.00014179	30.2686
		rs73050128	MAD1L1	7	A	C	-0.0260048	0.164488	0.00409088	2.1e-10	-0.0403	0.160634	0.0158	0.01068	0.000185876	40.4086
		rs7330939	CAB39L	13	T	C	-0.0213301	0.720352	0.0034046	3.69999e-10	0.0233	0.618561	0.013	0.0734497	0.000183304	39.2513
		rs74679146	None	9	C	T	-0.0320735	0.074515	0.00575757	2.5e-08	-0.0182	0.0749947	0.022	0.4078	0.000141885	31.0323
		rs7514579	BCAR3	1	C	A	0.0196672	0.232457	0.00359788	4.60002e-08	-0.013	0.205699	0.0138	0.3465	0.000138026	29.8808
		rs76082653	P4HTM	3	T	C	0.0464269	0.054327	0.00668673	3.80014e-12	0.0437	0.0485868	0.0269	0.1036	0.000221476	48.2072
		rs780569	None	1	A	T	0.0198033	0.70882	0.00336454	4e-09	-0.0186	0.749943	0.0129	0.1489	0.000161884	34.6437
		rs80292319	ETFA	15	C	T	-0.0393728	0.057704	0.00649583	1.40001e-09	-0.022	0.0651211	0.0247	0.3729	0.000168584	36.7387
		rs8043563	None	16	C	G	0.0233654	0.737192	0.00347125	1.69981e-11	0.029	0.693637	0.0133	0.02947	0.000211542	45.308
		rs9372625	None	6	A	G	-0.0255579	0.381706	0.00312467	2.90001e-16	-0.0137	0.364267	0.012	0.2544	0.000308322	66.9024
		rs9403297	None	6	A	G	0.0188234	0.372967	0.00313037	1.79999e-09	-0.0134	0.31525	0.012	0.2647	0.000165725	36.158
		rs9648478	POU6F2	7	A	G	0.0168603	0.510245	0.00302891	2.59998e-08	0.024	0.525636	0.0116	0.0387704	0.000142075	30.9855
		rs9829192	None	3	T	G	0.0169324	0.435133	0.00305032	2.80001e-08	-0.0014	0.49992	0.0117	0.9044	0.00014094	30.8139
		rs9906502	None	17	A	G	0.0237883	0.176998	0.00396178	1.89998e-09	-0.0035	0.254286	0.0152	0.8159	0.000164864	36.0534
		rs9912298	RAB11FIP4	17	C	A	0.0205894	0.239585	0.00358993	9.69996e-09	0.0063	0.279702	0.0137	0.643701	0.000154464	32.8939
		rs9958320	None	18	C	T	0.0248553	0.153147	0.00427092	5.89997e-09	0.0375	0.151846	0.0164	0.02255	0.000160245	33.8684
		rs1893659	None	18	A	C	-0.029326	0.459939	0.00305313	7.59976e-22	-0.0125	0.46643	0.0117	0.2875	0.000427247	92.2603
